# Supplementary material for: Development and Characterization of pFluor50, a Fluorogenic-Based Kinetic Assay System for High-Throughput Inhibition Screening and Characterization of Time-Dependent Inhibition and Inhibition Type for Six Human CYPs
Source: Molecules. 2025 May 2;30(9):2032. doi: 10.3390/molecules30092032 (PMC12074421; doi:10.3390/molecules30092032)
Supplement: Supplementary file 1 [file molecules-30-02032-s001.zip]

Archive with 1 entries (1 files):
- molecules-3599556-supplementary.pdf
